# Supplementary material for: Impacts of climate change on the distribution pattern of Himalayan Rhubarb (Rheum australe D. Don) in Nepal Himalaya
Source: PLoS One. 2025 May 28;20(5):e0323755. doi: 10.1371/journal.pone.0323755 (PMC12118860; doi:10.1371/journal.pone.0323755)
Supplement: S1 Table — These occurrence points were used to construct the distribution model of R. australe for the current and different future scenarios. (XLSX) [file pone.0323755.s001.xlsx]

## Sheet: Rheum_finaldata
Impacts of climate change on the distribution pattern of Himalayan Rhubarb (Rheum australe D.Don) in Nepal Himalaya
Babu Ram Paudel1,2*, Chandra Kanta Subedi1, Suresh Kumar Ghimire3, Dipesh Pyakurel4, Meena Rajbhandary1, and Ram Prasad Chaudhary1
1Research Centre for Applied Science and Technology, Tribhuvan University, Kathmandu, Nepal
2Department of Botany, Amrit Campus, Tribhuvan University, Lainchour, Kathmandu, Nepal
3Central Department of Botany, Tribhuvan University, Kirtipur, Kathmandu, Nepal
4 Asia Network for Sustainable Agriculture and Bio-resources, Kathmandu, Nepal
*Corresponding author: Babu Ram Paudel; Email: brp2033@gmail.com
Table S1: Cleaned and Rarefied occurrence data of Rheum australe in Nepal. These occurrence points were used to construct the distribution model of Rheum australe for the current and different future scenarios
Species	Longitude	Latitude
R_australe	85.5176	28.2156
R_australe	85.2003	28.2106
R_australe	86.6495	27.978
R_australe	85.8811	27.9881
R_australe	84.6688	28.4992
R_australe	87.8911	27.6797
R_australe	87.8911	27.6658
R_australe	83.8856	29.0676
R_australe	85.4996	28.2159
R_australe	86.4667	27.7501
R_australe	83.3667	28.6167
R_australe	82.5833	28.9833
R_australe	85.2251	28.1336
R_australe	85.2267	28.1447
R_australe	85.2286	28.1543
R_australe	83.8969	28.5001
R_australe	83.894	28.5295
R_australe	83.8834	28.5293
R_australe	86.3713	27.8971
R_australe	86.3531	27.9099
R_australe	86.3398	27.9066
R_australe	86.3221	27.9055
R_australe	87.6028	27.522
R_australe	82.1575	29.3598
R_australe	80.9375	29.9246
R_australe	80.9489	29.9278
R_australe	80.9608	29.9509
R_australe	81.9826	29.9956
R_australe	82.0227	30.0624
R_australe	82.0355	30.0831
R_australe	82.6886	29.09
R_australe	82.8651	29.2875
R_australe	82.8571	29.2818
R_australe	82.6383	29.222
R_australe	83.9103	28.5208
R_australe	85.3851	28.0926
R_australe	85.4105	28.0836
R_australe	85.4528	28.1962
R_australe	87.7576	27.7634
R_australe	87.9293	27.6658
R_australe	88.0429	27.3676
